# Supplementary material for: Unravelling the Interactions of Magnetic Ionic Liquids by Energy Decomposition Schemes: Towards a Transferable Polarizable Force Field
Source: Molecules. 2021 Sep 11;26(18):5526. doi: 10.3390/molecules26185526 (PMC8466702; doi:10.3390/molecules26185526)
Supplement: Supplementary file 1 [file molecules-26-05526-s001.zip]

Archive with 1 entries (1 files):
- molecules-1326248-supplementary.pdf
